# Supplementary material for: Discoidin Domain Receptor 1 Expression in Colon Cancer: Roles and Prognosis Impact
Source: Cancers (Basel). 2022 Feb 13;14(4):928. doi: 10.3390/cancers14040928 (PMC8869771; doi:10.3390/cancers14040928)
Supplement: Supplementary file 1 [file cancers-14-00928-s001.zip]

Archive with 1 entries (1 files):
- cancers-1516387-SI.pdf
